# Supplementary material for: Data on medicinal plants used in Central America to manage diabetes and its sequelae (skin conditions, cardiovascular disease, kidney disease, urinary problems and vision loss)
Source: Data Brief. 2016 Apr 6;7:1217–20. doi: 10.1016/j.dib.2016.03.102 (PMC5063808; doi:10.1016/j.dib.2016.03.102)
Supplement: Supplementary file 1 — Supplementary material [file mmc1.zip]

Archive with 1 entries (1 files):
- Supplementary_Materia1_CA_MedPlants.accdb
